# Supplementary material for: One-Pot Terpolymerization of Macrolactones with Limonene Oxide and Phtalic Anhydride to Produce di-Block Semi-Aromatic Polyesters
Source: Polymers (Basel). 2022 Nov 14;14(22):4911. doi: 10.3390/polym14224911 (PMC9695062; doi:10.3390/polym14224911)
Supplement: Supplementary file 1 [file polymers-14-04911-s001.zip]

Archive with 1 entries (1 files):
- polymers-1993032-supplementary.pdf
